# Supplementary material for: Do Higher-Quality Regulatory Measures Promote a Healthier School Food Environment?
Source: Int J Environ Res Public Health. 2026 Feb 14;23(2):244. doi: 10.3390/ijerph23020244 (PMC12940654; doi:10.3390/ijerph23020244)
Supplement: Supplementary file 1 [file ijerph-23-00244-s001.zip]

Archive with 1 entries (1 files):
- ijerph-4115527-supplementary.pdf
